# Supplementary material for: Nanoparticles as New Antifungals in the Prevention of Bovine Mycotic Mastitis Caused by Candida spp. and Diutina spp.—In Vitro Studies
Source: Molecules. 2025 May 8;30(10):2086. doi: 10.3390/molecules30102086 (PMC12113736; doi:10.3390/molecules30102086)
Supplement: Supplementary file 1 [file molecules-30-02086-s001.zip]

Archive with 1 entries (1 files):
- molecules-3570309 supplementary.pdf
